# Supplementary material for: Circulating HPV DNA as a Biomarker for Pre-Invasive and Early Invasive Cervical Cancer: A Feasibility Study
Source: Cancers (Basel). 2023 May 2;15(9):2590. doi: 10.3390/cancers15092590 (PMC10177194; doi:10.3390/cancers15092590)
Supplement: Supplementary file 1 [file cancers-15-02590-s001.zip]

Archive with 1 entries (1 files):
- cancers-2260470-supplementary materials.pdf
